# Supplementary material for: Mapping and Analysis of the Connectome of Sympathetic Premotor Neurons in the Rostral Ventrolateral Medulla of the Rat Using a Volumetric Brain Atlas
Source: Front Neural Circuits. 2017 Mar 1;11:9. doi: 10.3389/fncir.2017.00009 (PMC5331070; doi:10.3389/fncir.2017.00009)
Supplement: Data Sheet 1 — Waxholm co-ordinates of entire dataset, segregated by experiment number and cell type (C1 or non-C1 starter neurons and input neurons). [file DataSheet1.XLSX]

## Sheet: Sheet1
AT20150407_1					AT20150611_2					AT20150611_3					AT20150611_3
	X_Mediolateral	Y_Rostrocaudal	Z_Dorsoventral			X_Mediolateral	Y_Rostrocaudal	Z_Dorsoventral			X_Mediolateral	Y_Rostrocaudal	Z_Dorsoventral			X_Mediolateral	Y_Rostrocaudal	Z_Dorsoventral
C1	187.576	310.02	184.839		C1	200.901	297.469	188.576		C1	192.016	292.83	192.566		C1	196.564	309.271	189.216
C1	193.218	310.02	184.77		C1	195.268	297.365	184.456		C1	200.553	304.77	190.749		C1	189.48	311.632	187.685
C1	199.237	315.02	184.448		C1	192.57	296.985	187.378		C1	191.564	302.976	211.353		C1	198.217	319.64	193.699
C1	195.776	315.02	181.318		C1	190.609	296.723	189.283		C1	292.967	308.094	189.541		C1	198.774	324.81	184.919
C1	200.035	320.02	185.8		C1	195.19	307.267	186.071		C1	191.32	309.217	207.878		C1	202.796	324.329	182.394
C1	196.561	320.02	185.3		C1	209.019	308.272	184.831		C1	201.602	310.676	192.573		C1	190.85	323.302	180.757
C1	194.664	320.02	184.753		C1	199.77	307.567	186.159		C1	205.707	310.85	192.152		C1	192.14	323.301	179.53
non-C1	195.071	294.02	187.86		C1	210.906	308.385	185.024		C1	201.155	311.118	186.196		non-C1	186.578	310.284	193.124
non-C1	206.468	305.02	180.329		C1	196.938	307.391	185.966		C1	207.727	311.439	184.926		non-C1	187.315	310.141	191.962
non-C1	190.25	310.02	182.886		C1	190.891	306.944	186.626		C1	190.687	310.859	184.694		non-C1	194.912	309.526	191
non-C1	197.133	310.02	186.936		C1	205.806	308.1	184.195		C1	187.945	310.65	186.265		non-C1	204.105	309.084	193.739
non-C1	193.657	315.02	182.044		C1	203.099	307.818	185.726		C1	196.028	310.99	185.464		non-C1	199.308	308.969	187.839
non-C1	198.631	315.02	186.298		C1	195.295	312.62	182.407		C1	201.494	314.567	178.88		non-C1	186.606	309.527	183.356
non-C1	197.988	320.02	187.098		C1	192.067	312.438	181.81		C1	204.837	314.145	186.35		non-C1	191.31	310.945	206.037
non-C1	187.138	320.02	225.858		C1	205.341	313.347	182.136		C1	197.67	313.685	188.78		non-C1	204.253	310.835	190.77
non-C1	277.706	329.02	227.1		C1	201.712	312.316	192.498		C1	203.877	314.624	179.376		non-C1	197.824	310.924	186.032
non-C1	183.407	332.02	212.234		C1	206.269	318.481	181.407		C1	208.073	317.686	195.563		non-C1	191.761	311.422	187.014
non-C1	214.464	337.02	201.549		C1	202.157	318.487	177.486		non-C1	242.579	294.262	200.467		non-C1	202.481	311.084	192.417
non-C1	240.164	340.02	188.867		C1	199.893	318.043	181.509		non-C1	211.001	293.766	188.369		non-C1	206.376	318.976	192.464
Input	209.685	244.02	227.926		C1	197.96	317.75	183.748		non-C1	201.25	292.924	197.009		non-C1	184.624	328.662	221.736
Input	279.267	244.02	218.916		C1	196.713	317.659	183.844		non-C1	201.876	300.776	191.31		non-C1	200.757	324.624	184.337
Input	279.822	244.02	217.304		C1	193.066	317.454	183.27		non-C1	183.369	303.936	193.977		non-C1	194.985	323.41	178.391
Input	166.992	249.033	237.314		C1	203.9	318.406	180.235		non-C1	175.173	303.672	193.65		non-C1	185.079	322.838	179.698
Input	247.204	249.031	208.167		C1	200.864	325.299	179.028		non-C1	186.944	304.28	190.934		Input	207.567	207.632	203.533
Input	247.225	255.02	202.126		C1	209.073	326.218	173.772		non-C1	187.31	304.12	193.342		Input	209.157	207.678	195.43
Input	245.921	255.02	199.113		C1	171.606	322.485	191.282		non-C1	193.075	304.425	191.904		Input	232.671	208.546	231.581
Input	261.309	255.02	247.54		C1	197.62	325.048	179.531		non-C1	191.729	304.586	189.004		Input	228.37	208.349	193.116
Input	201.844	260.02	230.594		C1	197.724	325.099	178.914		non-C1	206.294	304.404	198.648		Input	217.365	218.054	216.137
Input	220.743	260.02	245.08		C1	209.331	329.788	180.018		non-C1	185.113	304.373	188.746		Input	242.965	232.075	226.492
Input	197.756	266.02	196.394		C1	195.58	328.998	178.291		non-C1	182.359	304.446	186.374		Input	219.866	230.152	213.497
Input	196.244	266.02	195.64		non-C1	218.383	289.039	183.545		non-C1	185.241	304.406	188.345		Input	211.378	233.53	217.738
Input	196.135	266.02	200.182		non-C1	194.858	296.822	192.081		non-C1	197.058	304.836	188.125		Input	224.905	235.291	243.217
Input	195.156	266.02	205.518		non-C1	202.334	297.641	187.464		non-C1	197.373	304.398	194.377		Input	213.662	239.982	225.497
Input	218.864	266.02	252.423		non-C1	196.304	297.206	187.847		non-C1	200.048	311.346	182.475		Input	224.775	241.205	243.115
Input	230.843	271.02	229.857		non-C1	184.291	296.335	188.69		non-C1	191.531	310.965	183.627		Input	290.616	244.871	204.357
Input	201.334	271.02	208.064		non-C1	208.777	298.715	178.034		non-C1	184.923	310.043	193.251		Input	293.659	256.232	211.112
Input	199.541	271.02	217.186		non-C1	204.366	308.198	181.272		non-C1	191.038	310.765	186.164		Input	212.644	251.262	240.448
Input	271.882	271.02	231.156		non-C1	205.919	307.828	188.399		non-C1	189.423	310.634	187.21		Input	212.212	250.606	215.437
Input	310.519	271.02	207.619		non-C1	194.827	307.087	188.423		non-C1	184.509	309.936	194.532		Input	222.042	250.99	203.106
Input	198.215	276.02	213.137		non-C1	195.725	307.186	187.828		non-C1	195.135	314.078	182.131		Input	204.025	249.835	207.625
Input	196.081	276.02	209.371		non-C1	210.705	308.653	180.789		non-C1	204.009	314.659	178.971		Input	226.407	255.972	230.343
Input	232.613	281.02	233.591		non-C1	206.106	312.903	188.788		non-C1	193.012	318.145	181.807		Input	255.033	257.65	216.829
Input	227.843	281.02	232.759		non-C1	200.651	312.403	190.348		Input	216.198	194.413	197.565		Input	216.981	259.848	251.717
Input	223.696	281.02	227.562		non-C1	202.968	312.542	190.656		Input	203.586	193.496	206.007		Input	250.875	260.955	200.553
Input	203.699	281.02	223.302		non-C1	203.966	313.114	183.961		Input	207.025	203.697	227.476		Input	198.536	271.828	220.584
Input	193.799	281.02	203.806		non-C1	204.594	313.511	179.244		Input	276.616	207.256	199.665		Input	227.479	274.079	232.339
Input	293.189	284.02	198.073		non-C1	194.892	312.932	177.862		Input	194.475	210.766	198.007		Input	228.587	274.161	232.587
Input	245.524	284.02	189.065		non-C1	193.462	312.008	188.867		Input	208.415	211.843	186.043		Input	211.503	273.087	237.589
Input	243.685	284.02	195.82		non-C1	208.508	319.003	176.282		Input	205.091	211.747	185.847		Input	172.484	269.89	214.183
Input	231.218	284.02	234.44		non-C1	203.688	318.399	180.126		Input	218.052	210.564	216.306		Input	275.977	277.131	218.259
Input	190.878	284.02	198.759		non-C1	194.783	317.398	185.644		Input	209.562	213.841	186.832		Input	191.793	273.961	205.116
Input	294.855	289.02	197.696		non-C1	199.626	317.377	190.461		Input	224.835	213.747	198.006		Input	198.218	274.527	210.056
Input	307.896	289.02	219.564		non-C1	202.438	317.592	190.119		Input	215.528	214.522	177.535		Input	200.094	274.574	206.519
Input	203.988	289.02	225.713		non-C1	211.598	317.907	194.325		Input	290.298	217.395	207.707		Input	190.817	273.495	188.409
Input	192.225	294.02	191.871		non-C1	212.203	317.871	195.385		Input	200.669	214.516	206.019		Input	163.614	273.014	248.198
Input	196.321	294.02	198.603		non-C1	207.437	325.714	179.323		Input	204.559	215.563	188.715		Input	291.172	280.729	197.579
Input	197.485	294.02	194.287		non-C1	212.43	326.528	172.544		Input	193.069	214.299	205.358		Input	218.364	280.975	254.95
Input	197.086	294.02	190.885		non-C1	230.633	327.137	180.956		Input	208.146	220.294	214.852		Input	227.758	281.251	238.236
Input	197.786	294.02	197.064		non-C1	214.448	329.933	182.756		Input	203.684	220.239	213.106		Input	203.25	279.166	221.287
Input	204.564	294.02	197.546		non-C1	211.709	329.824	181.724		Input	209.686	221.969	184.234		Input	196.473	278.433	209.684
Input	195.333	294.02	196.324		non-C1	201.426	329.519	176.428		Input	218.761	224.198	260.992		Input	190.324	277.951	207.226
Input	192.548	294.02	202.531		non-C1	190.829	328.628	179.058		Input	219.05	224.225	260.672		Input	191.908	277.996	204.346
Input	203.193	294.02	209.406		non-C1	219.522	330.499	179.523		Input	230.659	225.914	236.074		Input	187.615	277.555	197.995
Input	213.489	294.02	166.732		non-C1	195.344	334.839	178.678		Input	207.454	225.959	220.747		Input	192.118	277.914	200.079
Input	212.393	294.02	204.665		non-C1	192.727	334.622	179.299		Input	205.805	226.03	218.371		Input	295.054	285.001	197.147
Input	210.966	294.02	204.921		non-C1	200.237	335.232	177.692		Input	205.834	226.23	214.625		Input	266.473	286.052	241.385
Input	230.681	294.02	238.446		non-C1	218.509	336.032	183.712		Input	207.453	227.69	188.104		Input	299.509	287.416	201.607
Input	229.362	294.02	240.399		Input	215.577	215.677	200.244		Input	265.759	229.553	189.402		Input	193.692	279.96	199.144
Input	189.751	294.02	188.044		Input	185.481	213.839	196.816		Input	261.355	229.745	183.018		Input	193.942	280.05	202.194
Input	228.854	300.02	219.09		Input	216.86	216.349	191.752		Input	238.788	231.953	240.416		Input	169.776	279.646	256.284
Input	206.12	300.02	222.865		Input	209.911	216.3	185.494		Input	242.043	232.1	239.681		Input	296.181	291.107	197.738
Input	205.588	300.02	217.421		Input	202.909	220.534	203.149		Input	245.451	232.555	233.233		Input	295.553	290.98	194.575
Input	204.531	300.02	211.839		Input	181.221	226.837	191.163		Input	200.073	232.546	205.065		Input	222.315	285.71	191.796
Input	203.228	300.02	203.863		Input	239.351	232.385	242.363		Input	199.555	232.355	208.345		Input	191.079	283.703	199.744
Input	224.511	300.02	201.959		Input	195.356	232.133	201.857		Input	206.254	233.66	187.92		Input	196.015	284.077	200.675
Input	209.708	300.02	192.655		Input	242.907	237.308	247.026		Input	195.886	231.044	230.766		Input	194.416	283.79	194.035
Input	231.502	300.02	187.382		Input	242.824	237.385	245.841		Input	236.656	237.758	241.965		Input	194.976	284.092	204.038
Input	206.639	300.02	226.882		Input	222.355	239.748	191.529		Input	239.777	237.7	245.048		Input	191.203	284.875	244.015
Input	220.123	300.02	241.372		Input	205.972	246.083	213.219		Input	243.716	237.899	243.927		Input	211.184	288.58	214.485
Input	230.4	300.02	242.625		Input	200.698	247.257	191.143		Input	246.292	238.002	243.687		Input	191.487	286.654	188.014
Input	197.593	300.02	191.735		Input	194.223	248.309	226.815		Input	247.289	238.081	242.876		Input	243.409	290.318	191.536
Input	199.176	300.02	188.73		Input	203.825	249.818	214.856		Input	225.424	236.14	264.559		Input	287.178	293.755	210.793
Input	292.479	300.02	201.869		Input	257.806	250.868	253.953		Input	208.653	240.005	182.472		Input	268.703	293.013	235.897
Input	207.517	305.02	181.173		Input	288.178	255.816	213.636		Input	208.35	238.654	207.19		Input	300.181	294.346	196.392
Input	203.961	305.02	185.605		Input	229.368	258.751	212.821		Input	186.787	235.327	254.611		Input	281.485	293.199	203.181
Input	200.695	305.02	188.896		Input	210.673	259.827	178.69		Input	158.886	236.789	209.661		Input	312.851	295.949	230.478
Input	200.298	305.02	192.239		Input	208.037	259.721	177.56		Input	170.504	236.686	219.048		Input	318.053	296.795	253.243
Input	192.521	305.02	194.062		Input	194.817	257.403	197.468		Input	286.737	241.822	199.363		Input	295.066	340.864	229.026
Input	197.364	305.02	196.65		Input	243.112	262.014	179.939		Input	258.549	237.97	233.714		Input	240.081	337.465	247.857
Input	200.659	305.02	197.436		Input	222.898	259.88	190.185		Input	241.342	236.733	245.862		Input	226.646	336.507	246.481
Input	195.496	305.02	198.82		Input	234.075	263.115	212.667		Input	241.587	238.523	212.637		Input	212.979	334.378	190.97
Input	196.514	305.02	210.183		Input	215.469	261.956	210.589		Input	235.787	236.634	244.177		Input	212.801	334.426	193.8
Input	203.656	305.02	213.152		Input	212.18	260.296	231.027		Input	226.853	236.724	236.829		Input	213.662	334.166	178.816
Input	207.735	305.02	212.097		Input	190.703	265.828	201.255		Input	227.494	235.27	264.339		Input	224.449	336.346	246.016
Input	211.334	305.02	209.812		Input	194.531	266.407	196.951		Input	220.558	237.482	218.689		Input	240.261	337.462	247.122
Input	219.741	305.02	202.014		Input	201.293	266.905	196.729		Input	231.431	238.951	198.197		Input	207.853	333.989	189.326
Input	201.575	305.02	219.618		Input	194.723	266.288	198.821		Input	214.412	239.337	180.197		Input	200.289	333.378	185.193
Input	231.325	305.02	251.361		Input	203.063	266.555	203.43		Input	215.39	239.351	180.548		Input	204.02	333.529	180.178
Input	269.171	305.02	223.547		Input	292.695	273.175	200.279		Input	213.372	238.65	192.346		Input	194.99	332.873	178.709
Input	284.533	305.02	217.248		Input	296.674	273.666	197.383		Input	197.258	237.345	206.46		Input	199.886	333.196	177.993
Input	288.609	305.02	209.88		Input	203.547	266.593	203.376		Input	198.576	237.467	205.006		Input	181.814	332.01	180.945
Input	289.179	305.02	209.55		Input	204.618	266.537	205.232		Input	198.764	237.506	204.411		Input	243.567	336.524	249.692
Input	265.867	305.02	213.923		Input	203.093	266.282	207.298		Input	197.537	236.935	214.269		Input	240.875	336.282	248.699
Input	293.821	305.02	194.213		Input	203.404	266.39	206.083		Input	197.347	237.021	212.554		Input	240.581	330.737	176.386
Input	300.7	305.02	228.751		Input	193.302	268.216	198.345		Input	201.361	237.107	213.494		Input	240.625	336.349	249.775
Input	187.926	310.02	188.853		Input	192.557	268.136	198.724		Input	176.344	234.575	244.831		Input	257.59	332.85	190.275
Input	195.356	310.02	187.583		Input	185.936	268.787	182.945		Input	240.827	244.901	242.4		Input	212.374	330.413	194.953
Input	197.136	310.02	188.092		Input	285.681	273.413	217.951		Input	252.351	244.848	250.706		Input	197.438	330.917	213.631
Input	196.271	310.02	203.413		Input	290.266	275.139	198.302		Input	257.741	245.132	248.833		Input	352.503	343.525	253.198
Input	199.01	310.02	202.219		Input	293.548	275.585	195.323		Input	242.353	244.348	253.679		Input	272.297	340.654	181.502
Input	198.235	310.02	207.556		Input	223.576	274.656	221.534		Input	238.73	244.326	251.791		Input	276.318	346.02	235.243
Input	193.951	310.02	207.997		Input	205.567	274.961	199.351		Input	237	244.23	252.474		Input	249.58	353.071	236.528
Input	194.611	310.02	211.342		Input	192.11	274.116	197.291		Input	243.04	247.957	186.809		Input	217.764	351.699	243.635
Input	197.781	310.02	221.467		Input	189.168	273.944	196.665		Input	228.908	244.127	249.256		Input	216.487	351.627	243.784
Input	202.994	310.02	222.008		Input	198.366	274.189	202.578		Input	229.343	244.113	249.798		Input	146.545	352.571	292.72
Input	205.562	310.02	191.236		Input	199.949	273.803	209.384		Input	198.092	245.48	204.467		Input	246.775	354.756	201.456
Input	203.599	310.02	213.394		Input	289.426	281.532	194.522		Input	197.654	245.278	207.948		Input	261.462	355.924	202.672
Input	203.891	310.02	213.18		Input	290.229	281.3	198.477		Input	175.746	244.474	209.037		Input	206.336	368.012	235.19
Input	284.381	310.02	215.069		Input	287.594	280.85	201.923		Input	265.506	246.127	235.193		Input	179.131	364.952	218.47
Input	272.213	310.02	181.864		Input	289.286	280.777	204.598		Input	288.188	248.299	209.089		Input	213.142	368.511	236.025
Input	185.34	315.02	188.991		Input	186.471	280.827	196.751		Input	222.397	251.275	242.373		Input	291.351	379.115	224.198
Input	182.777	315.02	189.997		Input	189.145	281.198	194.225		Input	224.174	251.488	239.525		Input	180.705	371.555	233.326
Input	196.093	315.02	188.03		Input	190.756	281.366	193.484		Input	226.134	250.873	252.235		Input	212.399	382.35	212.188
Input	197.175	315.02	187.665		Input	205.779	283.445	179.338		Input	208.281	251.313	232.695		Input	205.971	386.148	172.479
Input	191.267	315.02	191.483		Input	225.765	280.858	235.712		Input	203.245	252.841	200.997		Input	284.023	397.594	263.186
Input	191.247	315.02	190.157		Input	289.449	288	199.223		Input	211.453	253.262	198.356		Input	191.956	395.052	183.266
Input	202.621	315.02	184.669		Input	291.423	288.138	199.267		Input	193.013	252.262	205.31		Input	186.731	408.626	268.637
Input	210.21	315.02	189.471		Input	298.734	289.484	187.686		Input	195.035	252.295	205.964		Input	178.497	409.182	278.945
Input	210.07	315.02	190.66		Input	293.867	287.271	213.902		Input	194.448	252.329	204.965		Input	290.965	412.668	219.313
Input	212.443	315.02	229.04		Input	192.631	286.576	193.563		Input	196.59	252.241	207.976		Input	185.139	411.836	245.26
Input	214.255	315.02	236.69		Input	191.993	286.572	192.988		Input	195.7	252.022	211.49		Input	304.773	430.627	254.058
Input	176.579	315.02	197.647		Input	194.905	287.037	189.149		Input	241.986	252.866	225.14		Input	244.913	455.007	279.971
Input	225.058	315.02	243.654		Input	199.522	287.566	186.068		Input	220.817	261.165	187.471		Input	301.351	475.702	326.152
Input	225.199	315.02	246.604		Input	258.498	292.169	178.215		Input	213.297	261.388	178.53		Input	262.77	472.668	273.553
Input	217.96	315.02	228.207		Input	296.469	293.724	193.663		Input	211.193	261.371	177.524		Input	246.665	480.322	275.285
Input	233.939	315.02	246.275		Input	293.428	293.475	194.231		Input	210.424	261.409	176.313		Input	255.584	532.673	299.93
Input	259.376	315.02	243.225		Input	300.822	293.856	196.104		Input	213.464	260.373	197.567		Input	219.587	530.294	160.645
Input	285.12	315.02	214.521		Input	269.006	288.674	239.603		Input	197.291	259.449	204.538		Input	264.082	551.823	217.449
Input	285.75	315.02	211.105		Input	200.202	291.832	196.459		Input	196.589	258.83	215.635		Input	262.334	551.5	215.41
Input	274.046	315.02	190.587		Input	222.614	291.193	227.909		Input	216.724	258.293	238.426		Input	191.713	304.919	191.688
Input	290.256	315.02	184.564		Input	210.798	289.057	246.072		Input	219.116	257.902	247.245		Input	190.66	305.473	197.522
Input	206.103	320.02	184.856		Input	259.795	293.383	234.418		Input	227.028	258.068	249.161		Input	200.163	305.541	207.19
Input	199.32	320.02	183.759		Input	205.493	288.357	250.592		Input	228.14	258.206	247.305		Input	198.546	306.359	215.762
Input	208.173	320.02	183.665		Input	241.813	296.478	172.913		Input	191.623	259.378	202.264		Input	190.078	307.52	222.195
Input	202.859	320.02	194.853		Input	283.09	302.143	201.801		Input	192.799	259.494	200.85		Input	196.11	308.861	244.313
Input	202.687	320.02	206.597		Input	285.933	303.32	187.247		Input	192.414	259.339	203.481		Input	165.744	308.97	217.441
Input	189.58	320.02	205.58		Input	287.031	303.408	187.044		Input	193.697	259.424	202.71		Input	230.868	306.455	246.981
Input	204.671	320.02	214.78		Input	294.963	302.331	210.933		Input	241.608	258.265	254.754		Input	232.003	306.004	242.48
Input	210.228	320.02	240.341		Input	194.886	295.912	205.571		Input	291.764	262.724	203.439		Input	226.455	306.558	244.157
Input	213.548	320.02	235.214		Input	203.522	296.239	209.393		Input	195.126	262.735	216.474		Input	218.115	302.27	183.588
Input	193.509	320.02	185.769		Input	222.175	295.335	241.461		Input	192.917	262.985	210.401		Input	243.974	300.433	185.001
Input	222.573	320.02	242.717		Input	220.714	295.232	241.524		Input	196.38	263.457	203.799		Input	200.592	308.434	182.1
Input	224.105	320.02	244.391		Input	220.844	295.37	239.599		Input	192.645	263.386	202.754		Input	192.84	309.658	190.792
Input	236.196	320.02	244.458		Input	222.536	298.642	192.905		Input	195.905	263.625	200.373		Input	201.452	309.25	193.455
Input	239.786	320.02	188.374		Input	199.974	297.847	182.043		Input	192.509	263.48	200.92		Input	201.693	309.192	192.915
Input	220.417	320.02	177.662		Input	195.218	297.105	188.265		Input	190.436	263.887	192.011		Input	194.487	311.447	215.465
Input	243.614	320.02	236.081		Input	196.848	296.999	191.46		Input	207.211	261.74	242.707		Input	197.652	311.323	216.781
Input	263.54	320.02	239.922		Input	218.358	299.354	178.184		Input	222.012	261.75	251.923		Input	204.324	310.634	214.004
Input	255.434	320.02	245.501		Input	212.498	299.588	168.849		Input	237.152	262.159	253.908		Input	208.739	310.522	216.626
Input	252.122	320.02	247.425		Input	189.349	296.795	186.968		Input	289.962	266.531	205.897		Input	198.807	312.93	238.641
Input	282.762	320.02	214.787		Input	189.704	296.548	190.966		Input	283.1	265.521	220.368		Input	181.211	310.824	195.173
Input	278.754	320.02	176.295		Input	195.586	297.024	189.822		Input	255.473	266.986	212.803		Input	180.525	310.985	196.62
Input	299.881	320.02	206.982		Input	177.185	295.777	189.827		Input	220.24	264.125	243.802		Input	189.226	309.94	191.112
Input	194.352	324.02	186.931		Input	236.618	306.322	241.796		Input	221.824	264.058	246.061		Input	212.218	311.546	233.078
Input	232.848	324.02	261.358		Input	220.958	305.093	244.58		Input	255.213	267.823	197.044		Input	216.78	312.04	243.671
Input	210.061	329.02	226.824		Input	220.302	305.029	244.884		Input	303.101	269.084	203.927		Input	278.689	307.23	238.459
Input	251.579	329.02	173.545		Input	223.087	305.266	244.109		Input	289.401	268.16	212.447		Input	304.099	301.879	192.607
Input	240.497	329.02	174.993		Input	209.84	306.027	219.402		Input	297.193	268.198	216.704		Input	195.592	311.409	190.361
Input	235.252	329.02	176.843		Input	208.991	306.003	218.912		Input	304.346	268.919	207.785		Input	198.834	311.082	189.04
Input	222.529	329.02	247.169		Input	211.059	305.8	224.034		Input	297.949	267.996	220.934		Input	198.877	311.022	188.292
Input	208.812	329.02	240.974		Input	205.936	306.592	206.991		Input	281.275	266.098	245.751		Input	196.614	311.07	186.84
Input	197.253	329.02	179.442		Input	206.807	307.432	195.237		Input	277.928	265.822	248.782		Input	184.953	312.439	194.125
Input	196.956	329.02	179.001		Input	208.717	307.486	196.343		Input	304.911	269.106	204.659		Input	182.275	312.663	194.608
Input	305.849	329.02	255.794		Input	205.698	307.53	192.651		Input	305.814	269.165	204.14		Input	182.06	312.351	190.318
Input	343.525	329.02	246.956		Input	210.541	307.675	195.332		Input	305.099	269.204	202.948		Input	192.986	311.577	190.182
Input	257.585	332.02	247.966		Input	208.361	307.9	189.754		Input	306.191	269.281	202.205		Input	193.5	311.366	187.88
Input	253.744	332.02	243.036		Input	206.506	308.015	186.18		Input	299.113	268.604	210.343		Input	203.956	311.198	195.272
Input	267.47	332.02	181.015		Input	209.335	308.359	183.837		Input	207.633	265.889	202.898		Input	190.909	313.008	207.068
Input	215.517	332.02	198.541		Input	197.97	307.48	185.654		Input	206.503	265.816	203.529		Input	190.512	311.979	193.182
Input	212.089	332.02	237.532		Input	191.14	307.078	184.855		Input	207.67	265.952	201.745		Input	205.173	312.59	214.68
Input	215.254	332.02	242.75		Input	186.188	306.666	186.094		Input	207.259	265.138	216.659		Input	210.501	313.331	229.304
Input	216.638	337.02	200.424		Input	205.442	308.122	183.492		Input	211.438	265.262	217.001		Input	222.276	313.921	247.881
Input	251.966	337.02	250.499		Input	192.164	307.11	185.4		Input	213.96	265.316	217.602		Input	231.89	313.205	247.295
Input	247.62	337.02	242.472		Input	183.001	306.136	190.855		Input	190.665	272.589	197.721		Input	241.055	306.928	173.221
Input	229.828	337.02	180.541		Input	263.102	308.349	237.864		Input	191.824	272.665	197.036		Input	260.823	306.78	189.433
Input	273.887	337.02	209.423		Input	292.274	313.129	195.26		Input	193.41	272.213	206.461		Input	208.291	321.603	228.745
Input	243.719	340.02	198.214		Input	211.718	313.57	185.15		Input	193.042	272.332	204.024		Input	205.387	319.275	195.486
Input	226.682	340.02	191.552		Input	215.336	313.736	186.322		Input	193.863	272.422	202.852		Input	202.402	318.898	187.79
Input	225.16	340.02	190.446		Input	208.966	312.903	191.474		Input	195.591	272.453	203.383		Input	201.692	319.279	192.151
Input	231.162	340.02	174.98		Input	199.547	312.171	192.403		Input	194.231	272.548	200.739		Input	200.079	319.382	192.025
Input	208.564	340.02	201.398		Input	197.486	312.883	180.954		Input	195.45	272.646	199.684		Input	210.084	318.227	186.028
Input	221.467	340.02	242.627		Input	197.055	311.567	198.134		Input	191.906	272.075	208.091		Input	211.548	318.139	186.223
Input	268.605	340.02	237.128		Input	201.458	311.716	200.288		Input	214.373	270.773	246.642		Input	192.484	319.253	183.348
Input	215.085	350.02	198.023		Input	205.785	311.717	204.336		Input	225.579	272.055	229.85		Input	205.2	319.427	197.313
Input	243.794	361.02	219.909		Input	204.771	311.262	209.46		Input	241.64	274.949	186.06		Input	209.932	319.278	199.696
Input	242.238	371.02	190.321		Input	201.741	311.125	208.446		Input	283.125	274.674	217.542		Input	198.502	319.889	197.24
Input	212.34	371.02	234.054		Input	200.006	311.312	204.323		Input	287.286	275.278	208.908		Input	202.284	320.255	205.514
Input	275.983	374.02	195.418		Input	203.527	310.829	214.082		Input	293.573	275.985	199.72		Input	204.297	320.509	210.707
Input	260.024	374.02	197.57		Input	206.934	311.085	213.856		Input	289.01	275.609	203.839		Input	201.032	321.005	214.223
Input	284.261	379.02	215.789		Input	205.726	310.933	214.749		Input	288.271	275.742	200.89		Input	224.223	318.109	197.469
Input	210.667	379.02	246.887		Input	206.278	310.891	215.833		Input	287.393	275.767	199.861		Input	223.384	321.497	241.213
Input	191.801	379.02	213.32		Input	263.181	317.483	181.199		Input	290.112	275.935	198.457		Input	226.004	321.272	240.665
Input	185.153	379.02	270.199		Input	264.706	317.324	184.749		Input	291.925	275.981	198.754		Input	216.234	320.542	222.095
Input	206.789	383.02	224.485		Input	258.934	313.444	231.182		Input	292.888	276.117	196.819		Input	226.369	321.666	246.18
Input	207.98	383.02	259.304		Input	262.768	313.062	239.892		Input	290.905	276.061	196.609		Input	230.835	321.421	247.059
Input	248.138	387.02	234.119		Input	180.158	308.329	225.532		Input	287.337	282.915	215.719		Input	232.662	321.44	248.989
Input	283.228	393.02	253.838		Input	193.121	308.027	241.748		Input	289	283.095	213.405		Input	217.723	327.122	232.295
Input	284.63	393.02	253.148		Input	204.15	313.396	180.365		Input	291.094	283.508	207.032		Input	214.579	326.397	220.011
Input	296.014	393.02	227.454		Input	206.656	314.214	171.779		Input	299.04	283.892	204.921		Input	212.882	326.376	218.177
Input	216.531	403.02	255.246		Input	207.113	314.271	171.453		Input	295.494	284.158	197.713		Input	201.376	324.898	188.452
Input	178.359	406.349	248.048		Input	191.998	312.234	184.478		Input	291.393	283.744	202.825		Input	204.931	324.495	186.512
Input	176.751	406.283	244.095		Input	204.591	317.974	186.857		Input	219.45	278.46	255.705		Input	215.23	323.543	183.676
Input	199.79	437.181	289.479		Input	202.514	317.849	186.633		Input	230.782	281.882	199.08		Input	204.726	324.388	184.937
Input	214.436	437.637	244.352		Input	206.236	318.074	187.001		Input	204.127	280.921	200.069		Input	202.28	325.191	193.075
Input	219.886	457.902	308.378		Input	213.936	318.586	187.12		Input	189.085	279.933	208.947		Input	200.798	326.328	206.426
Input	255.51	467.09	285.87		Input	213.224	318.57	186.685		Input	190.384	280.252	203.813		Input	203.982	326.167	207.268
Input	304.054	522	219.517		Input	188.42	317.35	180.356		Input	192.979	280.246	205.574		Input	197.09	329.013	237.761
Input	230.315	532	213.399		Input	208.968	317.889	192.112		Input	194.38	280.262	206.166		Input	174.321	331.52	249.235
Input	229.804	532	216.117		Input	203.425	317.448	193.031		Input	196.294	280.348	205.788		Input	222.572	327.352	239.739
Input	242.747	562	230.705		Input	203.188	317.037	198.498		Input	172.438	279.607	204.461		Input	223.527	327.644	244.389
Input	240.978	562	208.171		Input	209.562	317.673	195.651		Input	196.027	288.037	213.075		Input	225.841	327.937	250.319
Input	212.678	562	218.525		Input	207.683	316.737	206.837		Input	192.282	287.713	216.932		Input	215.72	327.008	228.972
Input	354.942	562	303.504		Input	209.702	316.759	208.43		Input	197.78	288.052	213.857		Input	225.093	323.245	188.906
Input	205.296	567	214.306		Input	200.538	316.022	210.042		Input	196.156	288.364	206.925		Input	225.122	323.527	192.578
Input	228.249	567	231.854		Input	196.619	315.635	211.73		Input	195.566	288.59	202.258		Input	237.922	326.81	246.859
Input	257.365	573	239.286		Input	211.325	319.17	176.615		Input	189.296	288.197	205.889		Input	238.678	323.091	199.419
Input	259.068	573	235.531		Input	225.261	318.269	202.092		Input	190.281	288.46	201.496		Input	253.946	325.884	249.629
Input	258.789	573	235.002		Input	217.503	315.633	231.279		Input	188.775	288.653	196.884		Input	255.339	325.459	245.42
Input	257.761	573	235.743		Input	219.088	315.369	236.418		Input	180.373	288.628	192.215		Input	193.053	323.414	180.25
Input	205.044	578	232.094		Input	219.484	315.559	234.158		Input	295.282	291.944	199.58		Input	218.237	325.418	184.561
Input	202.401	578	231.168		Input	215.683	315.645	229.412		Input	291.787	291.886	198.539		Input	207.242	325.275	192.863
Input	208.578	578	231.423		Input	220.692	315.511	235.953		Input	236.489	288.077	237.132		Input	230.407	325.655	176.467
Input	211.215	578	234.89		Input	225.601	315.183	245.08		Input	234.819	290.851	183.287		Input	223.228	326.556	195.716
Input	214.598	578	236.584		Input	238.506	320.42	184.736		Input	182.737	292.338	195.231		Input	207.907	325.775	199.196
Input	219.206	578	237.059		Input	232.272	320.818	173.411		Input	184.003	292.335	196.127		Input	208.222	326.214	205.021
Input	221.487	578	236.462		Input	238.727	321.24	173.599		Input	186.214	292.356	197.217		Input	208.583	326.966	215.14
Input	222.921	578	231.096		Input	256.224	320.992	193.387		Input	186.764	292.377	197.215		Input	215.975	328.138	224.529
Input	243.165	583	231.804		Input	249.357	316.939	243.012		Input	188.704	292.485	196.563		Input	219.778	329.764	243.603
Input	243.975	583	233.359		Input	218.795	323.502	220.982		Input	190.247	292.478	197.702		Input	212.39	328.971	239.48
Input	236.488	588	232.093		Input	218.185	323.899	214.841		Input	192.835	292.518	198.712		Input	181.463	322.698	181.145
Input	237.843	588	226.555		Input	222.477	322.473	238.88		Input	185.368	292.23	198.915		Input	236.801	331.31	249.168
Input	243.124	588	196.721		Input	219.932	322.194	240.419		Input	182.273	292.1	199.206		Input	261.401	332.965	249.167
Input	240.159	588	204.653		Input	219.126	322.109	240.873		Input	191.043	292.373	200.129		Input	266.572	333.342	249.573
Input	228.378	593	234.093		Input	219.011	323.453	221.878		Input	194.287	292.44	201.072
					Input	212.119	323.198	219.037		Input	190.289	292.295	201.026
					Input	214.37	326.955	168.349		Input	187.486	292.666	192.499
					Input	197.895	325.244	177.037		Input	193.048	291.667	214.152
					Input	194.917	325.047	177.018		Input	176.984	290.954	216.279
					Input	206.36	325.498	181.348		Input	181.862	291.808	204.169
					Input	189.016	324.696	176.444		Input	202.04	291.775	218.185
					Input	188.088	320.469	234.971		Input	204.533	292.067	214.611
					Input	187.518	320.356	236.024		Input	204.139	292.862	200.046
					Input	171.411	321.214	208.945		Input	197.9	293.32	187.66
					Input	231.288	322.811	242.343		Input	225.829	292.434	222.178
					Input	244.491	328.009	181.639		Input	220.643	293.867	192.973
					Input	244.611	327.901	183.264		Input	229.63	291.638	239.009
					Input	249.772	328.398	181.094		Input	242.975	292.104	239.516
					Input	244.483	328.864	169.618		Input	236.482	292.133	234.667
					Input	242.963	328.821	168.806		Input	241.949	292.386	233.756
					Input	253.574	328.572	182.189		Input	273.324	295.489	198.866
					Input	248.449	323.629	246.848		Input	289.893	296.223	196.695
					Input	221.539	329.927	189.452		Input	289.48	295.902	202.19
					Input	227.477	330.592	185.639		Input	294.313	296.16	200.766
					Input	224.772	330.291	187.348		Input	300.008	296.152	204.689
					Input	223.703	330.342	185.636		Input	300.506	296.2	204.168
					Input	222.582	330.318	184.931		Input	305.397	295.217	225.088
					Input	219.216	326.869	230.235		Input	180.252	300.026	191.203
					Input	198.715	326.555	215.53		Input	194.895	300.367	193.606
					Input	221.257	326.322	239.827		Input	181.747	300.352	187.395
					Input	220.041	326.313	238.825		Input	183.123	300.534	185.528
					Input	221.069	326.206	241.285		Input	190.525	300.749	186.143
					Input	230.174	326.527	245.254		Input	193.541	300.672	188.697
					Input	235.938	326.883	245.63		Input	195.271	300.97	185.387
					Input	248.548	327.576	247.656		Input	193.245	301.119	182.318
					Input	248.368	327.881	243.21		Input	186.994	300.835	183.219
					Input	250.672	327.802	246.461		Input	187.372	300.286	191.054
					Input	250.877	327.763	247.204		Input	191.742	300.19	194.527
					Input	252.226	327.927	246.154		Input	194.988	300.273	194.953
					Input	254.525	328.181	244.732		Input	180.474	299.985	191.884
					Input	272.878	330.205	233.402		Input	181.456	299.803	194.899
					Input	266.848	332.694	192.813		Input	179.108	299.937	191.885
					Input	220.605	330.001	187.537		Input	190.663	299.725	200.482
					Input	217.998	336.506	176.342		Input	194.09	299.934	199.235
					Input	246.438	338.565	173.893		Input	190.37	299.35	205.571
					Input	248.36	337.365	193.179		Input	187.017	298.892	210.311
					Input	238.89	336.966	189.828		Input	190.7	299.218	207.564
					Input	224.615	335.701	194.418		Input	193.988	300.348	193.423
					Input	225.778	335.631	196.555		Input	199.766	301.396	181.648
					Input	228.008	332.641	242.122		Input	199.944	299.163	212.841
					Input	221.257	331.938	245.811		Input	202.313	298.877	217.982
					Input	219.426	331.858	245.209		Input	208.583	298.673	223.897
					Input	207.489	331.218	242.983		Input	209.185	298.01	233.42
					Input	234.194	332.424	251.248		Input	227.485	298.089	241.259
					Input	234.951	332.42	252.04		Input	223.279	299.667	217.217
					Input	243.241	342.363	217.128		Input	241.602	301.963	194.162
					Input	250.066	340.25	253.922		Input	258.972	302.48	195.449
					Input	208.652	342.677	179.195		Input	289.067	303.603	194.492
					Input	278.035	347.581	176.179		Input	285.309	303.459	194.662
					Input	216.805	338.92	240.771		Input	296.611	304.052	191.919
					Input	213.217	338.503	243.268		Input	287.935	302.767	205.581
					Input	212.632	345.088	217.773		Input	292.37	302.803	207.252
					Input	223.02	347.612	191.746		Input	291.05	302.331	213.184
					Input	226.16	347.981	189.51		Input	308.273	304.037	197.816
					Input	312.609	353.71	191.2		Input	294.579	303.465	199.099
					Input	239.158	351.319	226.29		Input	306.686	303.495	204.6
					Input	211.362	352.457	183.152		Input	195.76	304.705	189.313
					Input	216.77	352.525	187.411		Input	195.752	304.673	189.749
					Input	209.446	348.036	244.479		Input	195.971	304.829	187.689
					Input	208.124	352.476	179.747		Input	204.649	304.859	191.506
					Input	211.529	352.795	178.486		Input	201.713	304.696	192.345
					Input	219.355	349.338	235.446		Input	189.562	304.638	187.215
					Input	134.791	344.47	223.275		Input	191.922	304.721	187.216
					Input	237.018	359.799	190.518		Input	184.847	304.398	188.267
					Input	299.631	364.44	185.89		Input	187.088	304.454	188.574
					Input	220.095	360.076	238.484		Input	187.224	304.501	187.991
					Input	222.49	363.304	193.195		Input	188.102	304.23	192.185
					Input	218.448	362.272	204.515		Input	195.237	304.82	187.451
					Input	222.066	363.734	186.441		Input	198.105	304.512	193.142
					Input	279.224	369.592	236.305		Input	187.522	303.785	198.114
					Input	211.573	366.519	213.201		Input	197.169	304.161	197.583
					Input	280.49	378.345	240.703		Input	195.449	303.43	206.925
					Input	246.292	376.328	235.424		Input	192.875	303.324	207.143
					Input	244.891	379.698	187.509		Input	194.437	303.258	208.825
					Input	276.913	385.362	219.704		Input	182.91	302.842	208.995
					Input	292.303	397.693	203.846		Input	187.842	302.864	211.104
					Input	198.706	389.542	227.812		Input	187.684	302.867	210.979
					Input	170.621	390.457	187.769		Input	191.739	302.589	216.833
					Input	203.815	388.677	244.917		Input	184.256	304.282	189.595
					Input	209.57	395.185	259.347		Input	182.856	304.111	191.288
					Input	181.665	397.105	248.969		Input	185.625	304.208	191.286
					Input	205.042	398.583	250.442		Input	180.503	304.043	191.093
					Input	247.252	405.448	193.127		Input	182.797	304.07	191.834
					Input	187.73	406.067	240.466		Input	182.411	303.964	193.113
					Input	200.087	408.973	201.936		Input	180.675	303.997	191.814
					Input	175.705	405.09	263.04		Input	182.698	303.916	193.928
					Input	166.615	404.561	260.365		Input	176.823	304.204	187.051
					Input	285.295	416.391	303.648		Input	199.39	304.064	200.015
					Input	204.56	417.581	310.778		Input	199.801	304.435	195.04
					Input	256.998	421.931	288.682		Input	200.044	304.879	188.972
					Input	218.152	423.162	289.916		Input	205.311	304.863	191.777
					Input	226.031	423.25	303.748		Input	207.487	306.219	173.941
					Input	232.082	431.691	302.95		Input	204.247	302.88	218.893
					Input	314.741	439.021	247.07		Input	198.469	302.399	222.772
					Input	227.382	444.556	296.909		Input	215.519	302.446	230.442
					Input	267.804	449.406	233.449		Input	207.068	301.105	245
					Input	296.754	460.766	235.883		Input	227.747	301.817	245.167
					Input	223.965	449.761	351.509		Input	226.097	301.775	244.958
					Input	236.83	458.052	304.326		Input	227.842	301.754	246.098
					Input	221.973	458.912	348.111		Input	231.529	301.981	244.736
					Input	209.911	467.116	307.153		Input	231.906	301.937	245.529
					Input	268.743	502.781	276.043		Input	225.64	301.867	243.446
					Input	224.898	544.89	216.337		Input	226.331	301.849	244.029
					Input	251.598	552.404	223.693		Input	227.019	301.888	243.826
					Input	226.942	550.954	217.836		Input	228.385	301.921	244.036
					Input	227.195	579.248	225.634		Input	224.899	301.851	243.306
					Input	149.141	580.48	218.552		Input	226.877	301.676	246.706
					Input	265.066	591.694	235.554		Input	225.699	301.809	244.285
					Input	225.278	590.99	215.951		Input	226.175	301.876	243.588
					Input	227.14	589.568	230.911		Input	226.099	302.366	236.713
					Input	288.348	602.902	239.348		Input	229.739	304.743	205.372
										Input	222.248	302.708	230.065
										Input	274.502	306.556	201.966
										Input	277.416	307.227	194.033
										Input	290.685	307.118	202.039
										Input	282.611	306.663	204.426
										Input	290.507	306.06	216.688
										Input	298.695	307.672	198.226
										Input	196.272	310.817	188.005
										Input	198.645	310.796	189.446
										Input	199.998	310.747	190.802
										Input	199.258	310.741	190.515
										Input	204.671	310.895	191.008
										Input	205.363	310.861	191.831
										Input	205.075	310.871	191.539
										Input	192.605	310.752	187.121
										Input	195.606	311.191	182.461
										Input	191.653	311.074	182.162
										Input	193.335	310.85	186.11
										Input	200.256	311.72	177.362
										Input	195.506	310.266	195.306
										Input	194.095	309.441	206.114
										Input	193.152	309.443	205.618
										Input	186.51	309.064	207.657
										Input	187.996	309.051	208.567
										Input	187.441	308.984	209.227
										Input	189.544	309.02	209.755
										Input	198.855	309.399	209.025
										Input	200.459	309.026	214.999
										Input	192.439	307.92	226.504
										Input	199.411	307.82	231.294
										Input	188.157	308.91	210.607
										Input	191.965	306.584	244.882
										Input	170.221	309.544	193.016
										Input	208.732	308.335	228.669
										Input	209.502	308.606	225.267
										Input	218.086	308.878	225.669
										Input	218.981	308.722	228.276
										Input	205.067	306.847	247.613
										Input	208	312.316	172.842
										Input	226.213	308.413	236.117
										Input	227.529	308.022	242.206
										Input	234.481	311.785	193.169
										Input	281.939	312.362	208.302
										Input	275.582	313.275	192.477
										Input	201.418	310.529	194.519
										Input	201.784	311.945	214.453
										Input	207.472	311.374	225.163
										Input	202.71	312.438	208.278
										Input	191.751	313.664	185.938
										Input	193.632	313.789	185.242
										Input	194.938	313.829	185.397
										Input	194.444	313.982	183.064
										Input	179.228	312.114	200.271
										Input	186.864	311.949	206.521
										Input	211.308	311.601	224.111
										Input	213.416	311.926	220.834
										Input	208.239	314.624	181.673
										Input	223.097	311.156	236.339
										Input	224.453	310.888	240.676
										Input	227.95	310.804	243.66
										Input	230.884	311.132	240.779
										Input	231.081	311.172	240.338
										Input	234.415	315.926	177.889
										Input	238.384	315.295	188.512
										Input	243.819	314.228	205.777
										Input	266.514	311.644	252.643
										Input	280.87	314.716	218.738
										Input	301.415	311.743	269.724
										Input	202.913	317.859	190.628
										Input	201.821	318.509	181.044
										Input	193.103	318.111	182.339
										Input	185.805	316.334	203.531
										Input	212.495	316.351	216.323
										Input	212.403	316.194	218.475
										Input	219.61	315.607	230.163
										Input	170.525	316.036	200.222
										Input	236.432	320.038	176.637
										Input	222.013	315.37	234.644
										Input	221.677	315.136	237.737
										Input	221.738	315.024	239.337
										Input	222.602	314.717	244.036
										Input	224.828	314.729	244.95
										Input	232.926	314.935	246.027
										Input	234.213	314.971	246.161
										Input	235.247	314.969	246.696
										Input	241.107	320.351	174.556
										Input	273.404	317.304	232.785
										Input	223.744	319.082	183.762
										Input	209.319	323.387	229.471
										Input	220.21	323.805	228.574
										Input	201.341	322.976	231.606
										Input	243.013	324.385	230.859
										Input	236.84	323.492	240.671
										Input	223.214	322.597	247.074
										Input	221.649	322.637	245.783
										Input	225.678	322.778	245.643
										Input	224.267	326.551	191.54
										Input	209.157	326.657	183.068
										Input	187.927	325.286	192.693
										Input	278.979	327.603	201.862
										Input	284.219	327.839	200.931
										Input	248.616	331.904	193.698
										Input	238.209	332.234	189.631
										Input	264.468	331.671	196.142
										Input	227.463	333.016	179.297
										Input	238.994	333.211	176.003
										Input	253.342	333.209	175.295
										Input	234.436	328.725	238.659
										Input	233.697	328.304	244.547
										Input	225.525	328.419	243.361
										Input	225.59	328.501	242.218
										Input	223.627	328.484	242.558
										Input	223.705	328.375	244.073
										Input	224.086	328.362	244.238
										Input	216.019	328.472	243.106
										Input	219.207	328.522	242.25
										Input	227.739	328.22	246.022
										Input	230.648	328.223	245.839
										Input	218.678	329.347	230.805
										Input	219.09	332.33	189.275
										Input	219.026	333.657	170.812
										Input	203.473	333.21	177.815
										Input	195.045	331.131	207.176
										Input	206.4	329.953	222.996
										Input	210.997	328.686	240.386
										Input	205.528	328.926	237.324
										Input	205.269	328.518	243.011
										Input	202.341	331.275	204.805
										Input	176.548	332.667	186.736
										Input	188.029	328.381	245.797
										Input	265.544	328.674	237.783
										Input	266.401	328.475	240.507
										Input	275.645	328.759	236.092
										Input	277.928	328.642	237.602
										Input	235.986	334.033	248.467
										Input	236.558	334.508	241.817
										Input	247.8	335.09	233.153
										Input	250.29	334.256	244.631
										Input	254.486	334.107	246.495
										Input	270.012	334.329	242.619
										Input	273.181	334.266	243.331
										Input	275.306	334.657	237.779
										Input	276.815	334.825	235.368
										Input	226.345	334.071	248.42
										Input	225.493	334.184	246.893
										Input	212.974	334.488	243.295
										Input	213.917	334.547	242.435
										Input	206.403	334.887	238.08
										Input	226.217	334.958	236.084
										Input	226.931	334.976	235.8
										Input	212.031	338.96	181.113
										Input	224.13	338.369	188.733
										Input	242.171	338.629	184.187
										Input	243.037	338.567	185.013
										Input	185.872	334.418	245.647
										Input	275.499	337.532	197.763
										Input	220.029	338.216	245.836
										Input	226.166	338.034	248.281
										Input	230.437	338.46	242.274
										Input	231.324	340.081	219.655
										Input	252.371	338.058	247.534
										Input	269.684	338.035	247.575
										Input	268.817	338.638	239.184
										Input	238.516	341.976	193.117
										Input	258.94	341.675	196.984
										Input	290.119	340.195	217.135
										Input	220.762	340.668	239.527
										Input	234.711	340.658	239.449
										Input	247.736	340.502	241.406
										Input	212.174	344.174	190.764
										Input	210.083	344.466	186.722
										Input	221.467	344.959	179.675
										Input	262.078	343.551	198.662
										Input	174.985	343.373	202.527
										Input	337.911	341.158	230.84
										Input	174.633	335.525	311.983
										Input	234.329	348.288	244.61
										Input	253.561	347.722	252.195
										Input	274.756	348.399	242.415
										Input	267.077	348.388	242.702
										Input	267.987	348.375	242.857
										Input	226.212	350.71	210.957
										Input	235.971	352.323	188.312
										Input	253.752	352.391	187.082
										Input	272.966	350.653	294.693
										Input	222.429	353.178	260.284
										Input	227.195	355.143	232.8
										Input	209.221	357.129	205.394
										Input	215.894	354.608	240.433
										Input	217.126	354.508	241.817
										Input	215.944	354.49	242.085
										Input	220.843	358.16	190.828
										Input	227.846	358.345	188.137
										Input	256.524	358.107	190.998
										Input	215.676	358.222	246.238
										Input	146.758	354.103	305.936
										Input	233.952	362.011	248.526
										Input	217.787	362.274	244.829
										Input	215.952	362.309	244.343
										Input	287.919	361.846	250.903
										Input	290.916	362.32	244.301
										Input	178.432	365.087	205.554
										Input	135.999	361.623	253.782
										Input	247.435	367.768	209.957
										Input	276.847	368.157	203.544
										Input	212.489	369.053	193.206
										Input	215.075	369.408	188.17
										Input	268.36	379.685	210.923
										Input	283.773	377.134	246.259
										Input	191.575	379.591	213.459
										Input	196.35	379.935	208.586
										Input	197.564	383.603	212.519
										Input	205.716	382.511	227.761
										Input	184.627	386.18	176.574
										Input	174.301	385.684	183.475
										Input	198.258	387.038	248.979
										Input	177.894	390.99	194.182
										Input	297.726	402.261	214.657
										Input	197.12	399.968	251.675
										Input	189.184	405.265	246.751
										Input	227.615	445.641	296.029
										Input	195.799	447.769	267.426
										Input	193.463	447.914	265.49
										Input	277.681	454.865	249.438
										Input	226.879	453.552	269.417
										Input	208	456.79	323.18
										Input	207.592	464.894	252.126
										Input	245.743	477.668	323.089
										Input	221.838	485.775	252.257
										Input	241.666	499.878	264.294
										Input	248.251	506.554	254.56
										Input	247.091	510.789	278.235
										Input	217.556	520.593	270.906
										Input	260.554	532.643	176.912
										Input	198.292	535.937	220.891
										Input	246.803	556.013	173.734
										Input	191.221	553.286	226.297
										Input	90.9368	571.336	242.696
										Input	222.517	578.966	230.158
										Input	223.562	578.894	230.838
										Input	230.647	578.78	231.91
										Input	223.593	588.459	234.704
