# Supplementary material for: Mapping and Analysis of the Connectome of Sympathetic Premotor Neurons in the Rostral Ventrolateral Medulla of the Rat Using a Volumetric Brain Atlas
Source: Front Neural Circuits. 2017 Mar 1;11:9. doi: 10.3389/fncir.2017.00009 (PMC5331070; doi:10.3389/fncir.2017.00009)
Supplement: Data Sheet 2 — Waxholm co-ordinates and Kmeans analysis of input neurons, segregated by cluster number. [file DataSheet2.XLSX]

## Sheet: Sheet1
ML	RC	DV		Cluster							K value	%variance explained	Slope	Slope smoothed around nearest neighbours
212.34	371.02	234.05		1							1	0	47.7	30.5
210.67	379.02	246.89		1							2	47.7	13.3	23.4333
191.8	379.02	213.32		1							3	61	9.3	9.53333
185.15	379.02	270.2		1							4	70.3	6	5.93333
206.79	383.02	224.48		1							5	76.3	2.5	4.3
207.98	383.02	259.3		1							6	78.8	4.4	2.76667
216.53	403.02	255.25		1							7	83.2	1.4	2.46667
178.36	406.35	248.05		1							8	84.6	1.6	1.2
176.75	406.28	244.09		1							9	86.2	0.6	1.03333
134.79	344.47	223.27		1							10	86.8	0.9	1.03333
211.57	366.52	213.2		1							11	87.7	1.6	0.9
198.71	389.54	227.81		1							12	89.3	0.2	0.833333
170.62	390.46	187.77		1							13	89.5	0.7	0.433333
203.81	388.68	244.92		1							14	90.2	0.4	0.433333
209.57	395.18	259.35		1							15	90.6	0.2	0.366667
181.67	397.1	248.97		1							16	90.8	0.5	0.333333
205.04	398.58	250.44		1							17	91.3	0.3	0.433333
187.73	406.07	240.47		1							18	91.6	0.5	0.233333
200.09	408.97	201.94		1							19	92.1	-0.1
175.71	405.09	263.04		1							20	92	-92
166.61	404.56	260.37		1
146.76	354.1	305.94		1
178.43	365.09	205.55		1			K-means clustering with 12 clusters of sizes 44, 294, 144, 140, 130, 76, 115, 38, 136, 77, 55, 49
136	361.62	253.78		1			Cluster means:
191.58	379.59	213.46		1			ML RC DV
196.35	379.93	208.59		1			1	188.333	385.891	235.237
197.56	383.6	212.52		1			2	197.173	310.37	194.23
205.72	382.51	227.76		1			3	215.953	307.112	234.38
184.63	386.18	176.57		1			4	197.3	276.258	202.163
174.3	385.68	183.47		1			5	288.644	290.026	205.333
198.26	387.04	248.98		1			6	237.649	247.409	237.4
177.89	390.99	194.18		1			7	232.659	334.986	186.723
197.12	399.97	251.67		1			8	240.949	460.101	284.307
189.18	405.27	246.75		1			9	231.588	332.038	243.614
146.545	352.571	292.72		1			10	204.786	231.21	205.202
206.336	368.012	235.19		1			11	280.495	357.303	231.124
179.131	364.952	218.47		1			12	232.252	569.103	224.839
213.142	368.511	236.025		1
180.705	371.555	233.326		1
212.399	382.35	212.188		1			Within cluster sum of squares by cluster:
191.956	395.052	183.266		1			[1] 66197.17 88306.34 63460.09 50339.75 81917.37 60796.30 71073.60 100116.99 59628.40 53171.86 84956.21 103724.22
186.731	408.626	268.637		1			(between_SS / total_SS = 89.3 %)
178.497	409.182	278.945		1
185.139	411.836	245.26		1
192.23	294.02	191.87		2
196.32	294.02	198.6		2
197.49	294.02	194.29		2
197.09	294.02	190.89		2
197.79	294.02	197.06		2
204.56	294.02	197.55		2
195.33	294.02	196.32		2
213.49	294.02	166.73		2
189.75	294.02	188.04		2
204.53	300.02	211.84		2
203.23	300.02	203.86		2
224.51	300.02	201.96		2
209.71	300.02	192.66		2
197.59	300.02	191.74		2
199.18	300.02	188.73		2
207.52	305.02	181.17		2
203.96	305.02	185.6		2
200.7	305.02	188.9		2
200.3	305.02	192.24		2
192.52	305.02	194.06		2
197.36	305.02	196.65		2
200.66	305.02	197.44		2
195.5	305.02	198.82		2
196.51	305.02	210.18		2
203.66	305.02	213.15		2
207.73	305.02	212.1		2
211.33	305.02	209.81		2
219.74	305.02	202.01		2
187.93	310.02	188.85		2
195.36	310.02	187.58		2
197.14	310.02	188.09		2
196.27	310.02	203.41		2
199.01	310.02	202.22		2
198.23	310.02	207.56		2
193.95	310.02	208		2
194.61	310.02	211.34		2
205.56	310.02	191.24		2
203.6	310.02	213.39		2
203.89	310.02	213.18		2
185.34	315.02	188.99		2
182.78	315.02	190		2
196.09	315.02	188.03		2
197.17	315.02	187.66		2
191.27	315.02	191.48		2
191.25	315.02	190.16		2
202.62	315.02	184.67		2
210.21	315.02	189.47		2
210.07	315.02	190.66		2
176.58	315.02	197.65		2
206.1	320.02	184.86		2
199.32	320.02	183.76		2
208.17	320.02	183.67		2
202.86	320.02	194.85		2
202.69	320.02	206.6		2
189.58	320.02	205.58		2
204.67	320.02	214.78		2
193.51	320.02	185.77		2
194.35	324.02	186.93		2
197.25	329.02	179.44		2
196.96	329.02	179		2
194.89	295.91	205.57		2
203.52	296.24	209.39		2
222.54	298.64	192.91		2
199.97	297.85	182.04		2
195.22	297.1	188.26		2
196.85	297	191.46		2
218.36	299.35	178.18		2
212.5	299.59	168.85		2
189.35	296.79	186.97		2
189.7	296.55	190.97		2
195.59	297.02	189.82		2
177.19	295.78	189.83		2
205.94	306.59	206.99		2
206.81	307.43	195.24		2
208.72	307.49	196.34		2
205.7	307.53	192.65		2
210.54	307.67	195.33		2
208.36	307.9	189.75		2
206.51	308.01	186.18		2
209.33	308.36	183.84		2
197.97	307.48	185.65		2
191.14	307.08	184.85		2
186.19	306.67	186.09		2
205.44	308.12	183.49		2
192.16	307.11	185.4		2
183	306.14	190.85		2
211.72	313.57	185.15		2
215.34	313.74	186.32		2
208.97	312.9	191.47		2
199.55	312.17	192.4		2
197.49	312.88	180.95		2
197.05	311.57	198.13		2
201.46	311.72	200.29		2
205.78	311.72	204.34		2
204.77	311.26	209.46		2
201.74	311.12	208.45		2
200.01	311.31	204.32		2
203.53	310.83	214.08		2
206.93	311.09	213.86		2
205.73	310.93	214.75		2
180.16	308.33	225.53		2
204.15	313.4	180.36		2
206.66	314.21	171.78		2
207.11	314.27	171.45		2
192	312.23	184.48		2
204.59	317.97	186.86		2
202.51	317.85	186.63		2
206.24	318.07	187		2
213.94	318.59	187.12		2
213.22	318.57	186.69		2
188.42	317.35	180.36		2
208.97	317.89	192.11		2
203.43	317.45	193.03		2
203.19	317.04	198.5		2
209.56	317.67	195.65		2
207.68	316.74	206.84		2
209.7	316.76	208.43		2
200.54	316.02	210.04		2
196.62	315.64	211.73		2
211.32	319.17	176.61		2
197.89	325.24	177.04		2
194.92	325.05	177.02		2
206.36	325.5	181.35		2
189.02	324.7	176.44		2
171.41	321.21	208.94		2
198.72	326.56	215.53		2
234.82	290.85	183.29		2
187.49	292.67	192.5		2
197.9	293.32	187.66		2
220.64	293.87	192.97		2
180.25	300.03	191.2		2
194.9	300.37	193.61		2
181.75	300.35	187.4		2
183.12	300.53	185.53		2
190.53	300.75	186.14		2
193.54	300.67	188.7		2
195.27	300.97	185.39		2
193.25	301.12	182.32		2
186.99	300.84	183.22		2
187.37	300.29	191.05		2
191.74	300.19	194.53		2
194.99	300.27	194.95		2
180.47	299.98	191.88		2
181.46	299.8	194.9		2
179.11	299.94	191.89		2
190.66	299.72	200.48		2
194.09	299.93	199.24		2
190.37	299.35	205.57		2
187.02	298.89	210.31		2
190.7	299.22	207.56		2
193.99	300.35	193.42		2
199.77	301.4	181.65		2
199.94	299.16	212.84		2
195.76	304.7	189.31		2
195.75	304.67	189.75		2
195.97	304.83	187.69		2
204.65	304.86	191.51		2
201.71	304.7	192.35		2
189.56	304.64	187.21		2
191.92	304.72	187.22		2
184.85	304.4	188.27		2
187.09	304.45	188.57		2
187.22	304.5	187.99		2
188.1	304.23	192.18		2
195.24	304.82	187.45		2
198.1	304.51	193.14		2
187.52	303.78	198.11		2
197.17	304.16	197.58		2
195.45	303.43	206.92		2
192.88	303.32	207.14		2
194.44	303.26	208.83		2
182.91	302.84	209		2
187.84	302.86	211.1		2
187.68	302.87	210.98		2
191.74	302.59	216.83		2
184.26	304.28	189.6		2
182.86	304.11	191.29		2
185.62	304.21	191.29		2
180.5	304.04	191.09		2
182.8	304.07	191.83		2
182.41	303.96	193.11		2
180.67	304	191.81		2
182.7	303.92	193.93		2
176.82	304.2	187.05		2
199.39	304.06	200.02		2
199.8	304.44	195.04		2
200.04	304.88	188.97		2
205.31	304.86	191.78		2
207.49	306.22	173.94		2
196.27	310.82	188		2
198.64	310.8	189.45		2
200	310.75	190.8		2
199.26	310.74	190.52		2
204.67	310.9	191.01		2
205.36	310.86	191.83		2
205.08	310.87	191.54		2
192.6	310.75	187.12		2
195.61	311.19	182.46		2
191.65	311.07	182.16		2
193.33	310.85	186.11		2
200.26	311.72	177.36		2
195.51	310.27	195.31		2
194.1	309.44	206.11		2
193.15	309.44	205.62		2
186.51	309.06	207.66		2
188	309.05	208.57		2
187.44	308.98	209.23		2
189.54	309.02	209.75		2
198.85	309.4	209.03		2
200.46	309.03	215		2
188.16	308.91	210.61		2
170.22	309.54	193.02		2
208	312.32	172.84		2
201.42	310.53	194.52		2
201.78	311.94	214.45		2
202.71	312.44	208.28		2
191.75	313.66	185.94		2
193.63	313.79	185.24		2
194.94	313.83	185.4		2
194.44	313.98	183.06		2
179.23	312.11	200.27		2
186.86	311.95	206.52		2
208.24	314.62	181.67		2
202.91	317.86	190.63		2
201.82	318.51	181.04		2
193.1	318.11	182.34		2
185.8	316.33	203.53		2
170.53	316.04	200.22		2
209.16	326.66	183.07		2
187.93	325.29	192.69		2
203.47	333.21	177.82		2
195.04	331.13	207.18		2
202.34	331.27	204.81		2
176.55	332.67	186.74		2
174.98	343.37	202.53		2
200.289	333.378	185.193		2
204.02	333.529	180.178		2
194.99	332.873	178.709		2
199.886	333.196	177.993		2
181.814	332.01	180.945		2
197.438	330.917	213.631		2
191.713	304.919	191.688		2
190.66	305.473	197.522		2
200.163	305.541	207.19		2
198.546	306.359	215.762		2
165.744	308.97	217.441		2
218.115	302.27	183.588		2
200.592	308.434	182.1		2
192.84	309.658	190.792		2
201.452	309.25	193.455		2
201.693	309.192	192.915		2
194.487	311.447	215.465		2
197.652	311.323	216.781		2
204.324	310.634	214.004		2
181.211	310.824	195.173		2
180.525	310.985	196.62		2
189.226	309.94	191.112		2
195.592	311.409	190.361		2
198.834	311.082	189.04		2
198.877	311.022	188.292		2
196.614	311.07	186.84		2
184.953	312.439	194.125		2
182.275	312.663	194.608		2
182.06	312.351	190.318		2
192.986	311.577	190.182		2
193.5	311.366	187.88		2
203.956	311.198	195.272		2
190.909	313.008	207.068		2
190.512	311.979	193.182		2
205.173	312.59	214.68		2
205.387	319.275	195.486		2
202.402	318.898	187.79		2
201.692	319.279	192.151		2
200.079	319.382	192.025		2
210.084	318.227	186.028		2
211.548	318.139	186.223		2
192.484	319.253	183.348		2
205.2	319.427	197.313		2
209.932	319.278	199.696		2
198.502	319.889	197.24		2
202.284	320.255	205.514		2
204.297	320.509	210.707		2
201.032	321.005	214.223		2
201.376	324.898	188.452		2
204.931	324.495	186.512		2
204.726	324.388	184.937		2
202.28	325.191	193.075		2
200.798	326.328	206.426		2
203.982	326.167	207.268		2
193.053	323.414	180.25		2
207.242	325.275	192.863		2
207.907	325.775	199.196		2
208.222	326.214	205.021		2
181.463	322.698	181.145		2
232.61	281.02	233.59		3
227.84	281.02	232.76		3
223.7	281.02	227.56		3
231.22	284.02	234.44		3
203.99	289.02	225.71		3
230.68	294.02	238.45		3
229.36	294.02	240.4		3
228.85	300.02	219.09		3
206.12	300.02	222.86		3
205.59	300.02	217.42		3
206.64	300.02	226.88		3
220.12	300.02	241.37		3
230.4	300.02	242.63		3
201.58	305.02	219.62		3
231.33	305.02	251.36		3
197.78	310.02	221.47		3
202.99	310.02	222.01		3
212.44	315.02	229.04		3
214.26	315.02	236.69		3
225.06	315.02	243.65		3
225.2	315.02	246.6		3
217.96	315.02	228.21		3
210.23	320.02	240.34		3
213.55	320.02	235.21		3
210.06	329.02	226.82		3
225.77	280.86	235.71		3
222.61	291.19	227.91		3
210.8	289.06	246.07		3
205.49	288.36	250.59		3
222.18	295.33	241.46		3
220.71	295.23	241.52		3
220.84	295.37	239.6		3
236.62	306.32	241.8		3
220.96	305.09	244.58		3
220.3	305.03	244.88		3
223.09	305.27	244.11		3
209.84	306.03	219.4		3
208.99	306	218.91		3
211.06	305.8	224.03		3
206.28	310.89	215.83		3
193.12	308.03	241.75		3
217.5	315.63	231.28		3
219.09	315.37	236.42		3
219.48	315.56	234.16		3
215.68	315.65	229.41		3
220.69	315.51	235.95		3
225.6	315.18	245.08		3
218.79	323.5	220.98		3
218.18	323.9	214.84		3
219.01	323.45	221.88		3
212.12	323.2	219.04		3
188.09	320.47	234.97		3
187.52	320.36	236.02		3
219.45	278.46	255.71		3
236.49	288.08	237.13		3
225.83	292.43	222.18		3
229.63	291.64	239.01		3
242.97	292.1	239.52		3
236.48	292.13	234.67		3
241.95	292.39	233.76		3
202.31	298.88	217.98		3
208.58	298.67	223.9		3
209.18	298.01	233.42		3
227.49	298.09	241.26		3
223.28	299.67	217.22		3
204.25	302.88	218.89		3
198.47	302.4	222.77		3
215.52	302.45	230.44		3
207.07	301.1	245		3
227.75	301.82	245.17		3
226.1	301.77	244.96		3
227.84	301.75	246.1		3
231.53	301.98	244.74		3
231.91	301.94	245.53		3
225.64	301.87	243.45		3
226.33	301.85	244.03		3
227.02	301.89	243.83		3
228.38	301.92	244.04		3
224.9	301.85	243.31		3
226.88	301.68	246.71		3
225.7	301.81	244.29		3
226.17	301.88	243.59		3
226.1	302.37	236.71		3
229.74	304.74	205.37		3
222.25	302.71	230.07		3
192.44	307.92	226.5		3
199.41	307.82	231.29		3
191.96	306.58	244.88		3
208.73	308.34	228.67		3
209.5	308.61	225.27		3
218.09	308.88	225.67		3
218.98	308.72	228.28		3
205.07	306.85	247.61		3
226.21	308.41	236.12		3
227.53	308.02	242.21		3
207.47	311.37	225.16		3
211.31	311.6	224.11		3
213.42	311.93	220.83		3
223.1	311.16	236.34		3
224.45	310.89	240.68		3
227.95	310.8	243.66		3
230.88	311.13	240.78		3
231.08	311.17	240.34		3
212.5	316.35	216.32		3
212.4	316.19	218.47		3
219.61	315.61	230.16		3
222.01	315.37	234.64		3
221.68	315.14	237.74		3
221.74	315.02	239.34		3
222.6	314.72	244.04		3
224.83	314.73	244.95		3
209.32	323.39	229.47		3
220.21	323.8	228.57		3
201.34	322.98	231.61		3
206.4	329.95	223		3
205.53	328.93	237.32		3
205.27	328.52	243.01		3
188.03	328.38	245.8		3
185.87	334.42	245.65		3
211.503	273.087	237.589		3
218.364	280.975	254.95		3
227.758	281.251	238.236		3
169.776	279.646	256.284		3
191.203	284.875	244.015		3
190.078	307.52	222.195		3
196.11	308.861	244.313		3
230.868	306.455	246.981		3
232.003	306.004	242.48		3
226.455	306.558	244.157		3
208.739	310.522	216.626		3
198.807	312.93	238.641		3
212.218	311.546	233.078		3
216.78	312.04	243.671		3
210.501	313.331	229.304		3
222.276	313.921	247.881		3
208.291	321.603	228.745		3
216.234	320.542	222.095		3
214.579	326.397	220.011		3
212.882	326.376	218.177		3
197.09	329.013	237.761		3
174.321	331.52	249.235		3
215.72	327.008	228.972		3
208.583	326.966	215.14		3
215.975	328.138	224.529		3
201.84	260.02	230.59		4
197.76	266.02	196.39		4
196.24	266.02	195.64		4
196.14	266.02	200.18		4
195.16	266.02	205.52		4
201.33	271.02	208.06		4
199.54	271.02	217.19		4
198.22	276.02	213.14		4
196.08	276.02	209.37		4
203.7	281.02	223.3		4
193.8	281.02	203.81		4
190.88	284.02	198.76		4
192.55	294.02	202.53		4
203.19	294.02	209.41		4
212.39	294.02	204.67		4
210.97	294.02	204.92		4
210.67	259.83	178.69		4
208.04	259.72	177.56		4
194.82	257.4	197.47		4
243.11	262.01	179.94		4
222.9	259.88	190.19		4
215.47	261.96	210.59		4
190.7	265.83	201.26		4
194.53	266.41	196.95		4
201.29	266.91	196.73		4
194.72	266.29	198.82		4
203.06	266.55	203.43		4
203.55	266.59	203.38		4
204.62	266.54	205.23		4
203.09	266.28	207.3		4
203.4	266.39	206.08		4
193.3	268.22	198.35		4
192.56	268.14	198.72		4
185.94	268.79	182.95		4
223.58	274.66	221.53		4
205.57	274.96	199.35		4
192.11	274.12	197.29		4
189.17	273.94	196.67		4
198.37	274.19	202.58		4
199.95	273.8	209.38		4
186.47	280.83	196.75		4
189.15	281.2	194.23		4
190.76	281.37	193.48		4
205.78	283.44	179.34		4
192.63	286.58	193.56		4
191.99	286.57	192.99		4
194.91	287.04	189.15		4
199.52	287.57	186.07		4
200.2	291.83	196.46		4
220.82	261.16	187.47		4
213.3	261.39	178.53		4
211.19	261.37	177.52		4
210.42	261.41	176.31		4
213.46	260.37	197.57		4
197.29	259.45	204.54		4
196.59	258.83	215.64		4
191.62	259.38	202.26		4
192.8	259.49	200.85		4
192.41	259.34	203.48		4
193.7	259.42	202.71		4
195.13	262.74	216.47		4
192.92	262.99	210.4		4
196.38	263.46	203.8		4
192.65	263.39	202.75		4
195.9	263.62	200.37		4
192.51	263.48	200.92		4
190.44	263.89	192.01		4
207.63	265.89	202.9		4
206.5	265.82	203.53		4
207.67	265.95	201.74		4
207.26	265.14	216.66		4
211.44	265.26	217		4
213.96	265.32	217.6		4
190.66	272.59	197.72		4
191.82	272.66	197.04		4
193.41	272.21	206.46		4
193.04	272.33	204.02		4
193.86	272.42	202.85		4
195.59	272.45	203.38		4
194.23	272.55	200.74		4
195.45	272.65	199.68		4
191.91	272.07	208.09		4
241.64	274.95	186.06		4
230.78	281.88	199.08		4
204.13	280.92	200.07		4
189.09	279.93	208.95		4
190.38	280.25	203.81		4
192.98	280.25	205.57		4
194.38	280.26	206.17		4
196.29	280.35	205.79		4
172.44	279.61	204.46		4
196.03	288.04	213.08		4
192.28	287.71	216.93		4
197.78	288.05	213.86		4
196.16	288.36	206.93		4
195.57	288.59	202.26		4
189.3	288.2	205.89		4
190.28	288.46	201.5		4
188.77	288.65	196.88		4
180.37	288.63	192.21		4
182.74	292.34	195.23		4
184	292.33	196.13		4
186.21	292.36	197.22		4
186.76	292.38	197.21		4
188.7	292.48	196.56		4
190.25	292.48	197.7		4
192.84	292.52	198.71		4
185.37	292.23	198.91		4
182.27	292.1	199.21		4
191.04	292.37	200.13		4
194.29	292.44	201.07		4
190.29	292.3	201.03		4
193.05	291.67	214.15		4
176.98	290.95	216.28		4
181.86	291.81	204.17		4
202.04	291.78	218.19		4
204.53	292.07	214.61		4
204.14	292.86	200.05		4
198.536	271.828	220.584		4
172.484	269.89	214.183		4
191.793	273.961	205.116		4
198.218	274.527	210.056		4
200.094	274.574	206.519		4
190.817	273.495	188.409		4
163.614	273.014	248.198		4
203.25	279.166	221.287		4
196.473	278.433	209.684		4
190.324	277.951	207.226		4
191.908	277.996	204.346		4
187.615	277.555	197.995		4
192.118	277.914	200.079		4
193.692	279.96	199.144		4
193.942	280.05	202.194		4
222.315	285.71	191.796		4
191.079	283.703	199.744		4
196.015	284.077	200.675		4
194.416	283.79	194.035		4
194.976	284.092	204.038		4
211.184	288.58	214.485		4
191.487	286.654	188.014		4
271.88	271.02	231.16		5
310.52	271.02	207.62		5
293.19	284.02	198.07		5
245.52	284.02	189.06		5
243.69	284.02	195.82		5
294.85	289.02	197.7		5
307.9	289.02	219.56		5
292.48	300.02	201.87		5
269.17	305.02	223.55		5
284.53	305.02	217.25		5
288.61	305.02	209.88		5
289.18	305.02	209.55		5
265.87	305.02	213.92		5
293.82	305.02	194.21		5
300.7	305.02	228.75		5
284.38	310.02	215.07		5
272.21	310.02	181.86		5
285.12	315.02	214.52		5
285.75	315.02	211.1		5
274.05	315.02	190.59		5
290.26	315.02	184.56		5
282.76	320.02	214.79		5
278.75	320.02	176.29		5
299.88	320.02	206.98		5
288.18	255.82	213.64		5
292.69	273.18	200.28		5
296.67	273.67	197.38		5
285.68	273.41	217.95		5
290.27	275.14	198.3		5
293.55	275.58	195.32		5
289.43	281.53	194.52		5
290.23	281.3	198.48		5
287.59	280.85	201.92		5
289.29	280.78	204.6		5
289.45	288	199.22		5
291.42	288.14	199.27		5
298.73	289.48	187.69		5
293.87	287.27	213.9		5
258.5	292.17	178.21		5
296.47	293.72	193.66		5
293.43	293.48	194.23		5
300.82	293.86	196.1		5
269.01	288.67	239.6		5
259.8	293.38	234.42		5
283.09	302.14	201.8		5
285.93	303.32	187.25		5
287.03	303.41	187.04		5
294.96	302.33	210.93		5
292.27	313.13	195.26		5
286.74	241.82	199.36		5
288.19	248.3	209.09		5
291.76	262.72	203.44		5
289.96	266.53	205.9		5
283.1	265.52	220.37		5
255.21	267.82	197.04		5
303.1	269.08	203.93		5
289.4	268.16	212.45		5
297.19	268.2	216.7		5
304.35	268.92	207.78		5
297.95	268	220.93		5
281.27	266.1	245.75		5
304.91	269.11	204.66		5
305.81	269.16	204.14		5
305.1	269.2	202.95		5
306.19	269.28	202.21		5
299.11	268.6	210.34		5
283.12	274.67	217.54		5
287.29	275.28	208.91		5
293.57	275.98	199.72		5
289.01	275.61	203.84		5
288.27	275.74	200.89		5
287.39	275.77	199.86		5
290.11	275.93	198.46		5
291.93	275.98	198.75		5
292.89	276.12	196.82		5
290.91	276.06	196.61		5
287.34	282.91	215.72		5
289	283.1	213.41		5
291.09	283.51	207.03		5
299.04	283.89	204.92		5
295.49	284.16	197.71		5
291.39	283.74	202.82		5
295.28	291.94	199.58		5
291.79	291.89	198.54		5
273.32	295.49	198.87		5
289.89	296.22	196.7		5
289.48	295.9	202.19		5
294.31	296.16	200.77		5
300.01	296.15	204.69		5
300.51	296.2	204.17		5
305.4	295.22	225.09		5
258.97	302.48	195.45		5
289.07	303.6	194.49		5
285.31	303.46	194.66		5
296.61	304.05	191.92		5
287.93	302.77	205.58		5
292.37	302.8	207.25		5
291.05	302.33	213.18		5
308.27	304.04	197.82		5
294.58	303.47	199.1		5
306.69	303.49	204.6		5
274.5	306.56	201.97		5
277.42	307.23	194.03		5
290.68	307.12	202.04		5
282.61	306.66	204.43		5
290.51	306.06	216.69		5
298.69	307.67	198.23		5
281.94	312.36	208.3		5
275.58	313.27	192.48		5
280.87	314.72	218.74		5
278.98	327.6	201.86		5
284.22	327.84	200.93		5
290.616	244.871	204.357		5
293.659	256.232	211.112		5
275.977	277.131	218.259		5
291.172	280.729	197.579		5
295.054	285.001	197.147		5
266.473	286.052	241.385		5
299.509	287.416	201.607		5
296.181	291.107	197.738		5
295.553	290.98	194.575		5
287.178	293.755	210.793		5
268.703	293.013	235.897		5
300.181	294.346	196.392		5
281.485	293.199	203.181		5
312.851	295.949	230.478		5
318.053	296.795	253.243		5
278.689	307.23	238.459		5
304.099	301.879	192.607		5
260.823	306.78	189.433		5
279.27	244.02	218.92		6
279.82	244.02	217.3		6
247.2	249.03	208.17		6
247.22	255.02	202.13		6
245.92	255.02	199.11		6
261.31	255.02	247.54		6
220.74	260.02	245.08		6
218.86	266.02	252.42		6
230.84	271.02	229.86		6
239.35	232.38	242.36		6
242.91	237.31	247.03		6
242.82	237.39	245.84		6
257.81	250.87	253.95		6
229.37	258.75	212.82		6
234.07	263.12	212.67		6
212.18	260.3	231.03		6
276.62	207.26	199.66		6
290.3	217.4	207.71		6
218.76	224.2	260.99		6
219.05	224.22	260.67		6
230.66	225.91	236.07		6
265.76	229.55	189.4		6
238.79	231.95	240.42		6
242.04	232.1	239.68		6
245.45	232.55	233.23		6
236.66	237.76	241.96		6
239.78	237.7	245.05		6
243.72	237.9	243.93		6
246.29	238	243.69		6
247.29	238.08	242.88		6
225.42	236.14	264.56		6
258.55	237.97	233.71		6
241.34	236.73	245.86		6
241.59	238.52	212.64		6
235.79	236.63	244.18		6
226.85	236.72	236.83		6
227.49	235.27	264.34		6
240.83	244.9	242.4		6
252.35	244.85	250.71		6
257.74	245.13	248.83		6
242.35	244.35	253.68		6
238.73	244.33	251.79		6
237	244.23	252.47		6
228.91	244.13	249.26		6
229.34	244.11	249.8		6
265.51	246.13	235.19		6
222.4	251.27	242.37		6
224.17	251.49	239.52		6
226.13	250.87	252.24		6
208.28	251.31	232.7		6
241.99	252.87	225.14		6
216.72	258.29	238.43		6
219.12	257.9	247.24		6
227.03	258.07	249.16		6
228.14	258.21	247.31		6
241.61	258.26	254.75		6
207.21	261.74	242.71		6
222.01	261.75	251.92		6
237.15	262.16	253.91		6
255.47	266.99	212.8		6
220.24	264.12	243.8		6
221.82	264.06	246.06		6
277.93	265.82	248.78		6
214.37	270.77	246.64		6
225.58	272.05	229.85		6
232.671	208.546	231.581		6
242.965	232.075	226.492		6
224.905	235.291	243.217		6
224.775	241.205	243.115		6
212.644	251.262	240.448		6
226.407	255.972	230.343		6
255.033	257.65	216.829		6
216.981	259.848	251.717		6
250.875	260.955	200.553		6
227.479	274.079	232.339		6
228.587	274.161	232.587		6
231.5	300.02	187.38		7
239.79	320.02	188.37		7
220.42	320.02	177.66		7
251.58	329.02	173.55		7
240.5	329.02	174.99		7
235.25	329.02	176.84		7
267.47	332.02	181.02		7
215.52	332.02	198.54		7
216.64	337.02	200.42		7
229.83	337.02	180.54		7
243.72	340.02	198.21		7
226.68	340.02	191.55		7
225.16	340.02	190.45		7
231.16	340.02	174.98		7
208.56	340.02	201.4		7
215.09	350.02	198.02		7
242.24	371.02	190.32		7
241.81	296.48	172.91		7
263.18	317.48	181.2		7
264.71	317.32	184.75		7
225.26	318.27	202.09		7
238.51	320.42	184.74		7
232.27	320.82	173.41		7
238.73	321.24	173.6		7
256.22	320.99	193.39		7
214.37	326.96	168.35		7
244.49	328.01	181.64		7
244.61	327.9	183.26		7
249.77	328.4	181.09		7
244.48	328.86	169.62		7
242.96	328.82	168.81		7
253.57	328.57	182.19		7
221.54	329.93	189.45		7
227.48	330.59	185.64		7
224.77	330.29	187.35		7
223.7	330.34	185.64		7
222.58	330.32	184.93		7
266.85	332.69	192.81		7
220.6	330	187.54		7
218	336.51	176.34		7
246.44	338.56	173.89		7
248.36	337.36	193.18		7
238.89	336.97	189.83		7
224.62	335.7	194.42		7
225.78	335.63	196.56		7
208.65	342.68	179.2		7
278.03	347.58	176.18		7
223.02	347.61	191.75		7
226.16	347.98	189.51		7
211.36	352.46	183.15		7
216.77	352.52	187.41		7
208.12	352.48	179.75		7
211.53	352.79	178.49		7
237.02	359.8	190.52		7
222.49	363.3	193.2		7
218.45	362.27	204.51		7
222.07	363.73	186.44		7
244.89	379.7	187.51		7
241.6	301.96	194.16		7
234.48	311.78	193.17		7
234.41	315.93	177.89		7
238.38	315.29	188.51		7
243.82	314.23	205.78		7
236.43	320.04	176.64		7
241.11	320.35	174.56		7
223.74	319.08	183.76		7
224.27	326.55	191.54		7
248.62	331.9	193.7		7
238.21	332.23	189.63		7
264.47	331.67	196.14		7
227.46	333.02	179.3		7
238.99	333.21	176		7
253.34	333.21	175.29		7
219.09	332.33	189.27		7
219.03	333.66	170.81		7
212.03	338.96	181.11		7
224.13	338.37	188.73		7
242.17	338.63	184.19		7
243.04	338.57	185.01		7
238.52	341.98	193.12		7
258.94	341.67	196.98		7
212.17	344.17	190.76		7
210.08	344.47	186.72		7
221.47	344.96	179.67		7
262.08	343.55	198.66		7
226.21	350.71	210.96		7
235.97	352.32	188.31		7
253.75	352.39	187.08		7
209.22	357.13	205.39		7
220.84	358.16	190.83		7
227.85	358.34	188.14		7
256.52	358.11	191		7
212.49	369.05	193.21		7
215.07	369.41	188.17		7
243.409	290.318	191.536		7
212.979	334.378	190.97		7
212.801	334.426	193.8		7
213.662	334.166	178.816		7
207.853	333.989	189.326		7
240.581	330.737	176.386		7
257.59	332.85	190.275		7
212.374	330.413	194.953		7
272.297	340.654	181.502		7
246.775	354.756	201.456		7
205.971	386.148	172.479		7
243.974	300.433	185.001		7
241.055	306.928	173.221		7
224.223	318.109	197.469		7
215.23	323.543	183.676		7
225.093	323.245	188.906		7
225.122	323.527	192.578		7
238.678	323.091	199.419		7
218.237	325.418	184.561		7
230.407	325.655	176.467		7
223.228	326.556	195.716		7
199.79	437.18	289.48		8
214.44	437.64	244.35		8
219.89	457.9	308.38		8
255.51	467.09	285.87		8
285.3	416.39	303.65		8
204.56	417.58	310.78		8
257	421.93	288.68		8
218.15	423.16	289.92		8
226.03	423.25	303.75		8
232.08	431.69	302.95		8
314.74	439.02	247.07		8
227.38	444.56	296.91		8
267.8	449.41	233.45		8
296.75	460.77	235.88		8
223.96	449.76	351.51		8
236.83	458.05	304.33		8
221.97	458.91	348.11		8
209.91	467.12	307.15		8
268.74	502.78	276.04		8
227.62	445.64	296.03		8
195.8	447.77	267.43		8
193.46	447.91	265.49		8
277.68	454.86	249.44		8
226.88	453.55	269.42		8
208	456.79	323.18		8
207.59	464.89	252.13		8
245.74	477.67	323.09		8
221.84	485.77	252.26		8
241.67	499.88	264.29		8
248.25	506.55	254.56		8
247.09	510.79	278.24		8
217.56	520.59	270.91		8
304.773	430.627	254.058		8
244.913	455.007	279.971		8
301.351	475.702	326.152		8
262.77	472.668	273.553		8
246.665	480.322	275.285		8
255.584	532.673	299.93		8
233.94	315.02	246.27		9
259.38	315.02	243.22		9
222.57	320.02	242.72		9
224.11	320.02	244.39		9
236.2	320.02	244.46		9
243.61	320.02	236.08		9
263.54	320.02	239.92		9
255.43	320.02	245.5		9
252.12	320.02	247.43		9
232.85	324.02	261.36		9
222.53	329.02	247.17		9
208.81	329.02	240.97		9
257.58	332.02	247.97		9
253.74	332.02	243.04		9
212.09	332.02	237.53		9
215.25	332.02	242.75		9
251.97	337.02	250.5		9
247.62	337.02	242.47		9
221.47	340.02	242.63		9
263.1	308.35	237.86		9
258.93	313.44	231.18		9
262.77	313.06	239.89		9
249.36	316.94	243.01		9
222.48	322.47	238.88		9
219.93	322.19	240.42		9
219.13	322.11	240.87		9
231.29	322.81	242.34		9
248.45	323.63	246.85		9
219.22	326.87	230.24		9
221.26	326.32	239.83		9
220.04	326.31	238.82		9
221.07	326.21	241.28		9
230.17	326.53	245.25		9
235.94	326.88	245.63		9
248.55	327.58	247.66		9
248.37	327.88	243.21		9
250.67	327.8	246.46		9
250.88	327.76	247.2		9
252.23	327.93	246.15		9
254.53	328.18	244.73		9
228.01	332.64	242.12		9
221.26	331.94	245.81		9
219.43	331.86	245.21		9
207.49	331.22	242.98		9
234.19	332.42	251.25		9
234.95	332.42	252.04		9
243.24	342.36	217.13		9
250.07	340.25	253.92		9
216.81	338.92	240.77		9
213.22	338.5	243.27		9
212.63	345.09	217.77		9
239.16	351.32	226.29		9
209.45	348.04	244.48		9
219.36	349.34	235.45		9
220.1	360.08	238.48		9
266.51	311.64	252.64		9
232.93	314.94	246.03		9
234.21	314.97	246.16		9
235.25	314.97	246.7		9
243.01	324.39	230.86		9
236.84	323.49	240.67		9
223.21	322.6	247.07		9
221.65	322.64	245.78		9
225.68	322.78	245.64		9
234.44	328.72	238.66		9
233.7	328.3	244.55		9
225.52	328.42	243.36		9
225.59	328.5	242.22		9
223.63	328.48	242.56		9
223.71	328.37	244.07		9
224.09	328.36	244.24		9
216.02	328.47	243.11		9
219.21	328.52	242.25		9
227.74	328.22	246.02		9
230.65	328.22	245.84		9
218.68	329.35	230.8		9
211	328.69	240.39		9
235.99	334.03	248.47		9
236.56	334.51	241.82		9
247.8	335.09	233.15		9
250.29	334.26	244.63		9
254.49	334.11	246.49		9
226.34	334.07	248.42		9
225.49	334.18	246.89		9
212.97	334.49	243.3		9
213.92	334.55	242.43		9
206.4	334.89	238.08		9
226.22	334.96	236.08		9
226.93	334.98	235.8		9
220.03	338.22	245.84		9
226.17	338.03	248.28		9
230.44	338.46	242.27		9
231.32	340.08	219.66		9
252.37	338.06	247.53		9
220.76	340.67	239.53		9
234.71	340.66	239.45		9
247.74	340.5	241.41		9
174.63	335.52	311.98		9
234.33	348.29	244.61		9
253.56	347.72	252.2		9
222.43	353.18	260.28		9
227.2	355.14	232.8		9
215.89	354.61	240.43		9
217.13	354.51	241.82		9
215.94	354.49	242.08		9
215.68	358.22	246.24		9
233.95	362.01	248.53		9
217.79	362.27	244.83		9
215.95	362.31	244.34		9
240.081	337.465	247.857		9
226.646	336.507	246.481		9
224.449	336.346	246.016		9
240.261	337.462	247.122		9
243.567	336.524	249.692		9
240.875	336.282	248.699		9
240.625	336.349	249.775		9
249.58	353.071	236.528		9
217.764	351.699	243.635		9
216.487	351.627	243.784		9
231.89	313.205	247.295		9
223.384	321.497	241.213		9
226.004	321.272	240.665		9
226.369	321.666	246.18		9
230.835	321.421	247.059		9
232.662	321.44	248.989		9
217.723	327.122	232.295		9
222.572	327.352	239.739		9
223.527	327.644	244.389		9
225.841	327.937	250.319		9
237.922	326.81	246.859		9
253.946	325.884	249.629		9
255.339	325.459	245.42		9
219.778	329.764	243.603		9
212.39	328.971	239.48		9
236.801	331.31	249.168		9
261.401	332.965	249.167		9
209.69	244.02	227.93		10
166.99	249.03	237.31		10
215.58	215.68	200.24		10
185.48	213.84	196.82		10
216.86	216.35	191.75		10
209.91	216.3	185.49		10
202.91	220.53	203.15		10
181.22	226.84	191.16		10
195.36	232.13	201.86		10
222.35	239.75	191.53		10
205.97	246.08	213.22		10
200.7	247.26	191.14		10
194.22	248.31	226.81		10
203.83	249.82	214.86		10
216.2	194.41	197.56		10
203.59	193.5	206.01		10
207.02	203.7	227.48		10
194.48	210.77	198.01		10
208.42	211.84	186.04		10
205.09	211.75	185.85		10
218.05	210.56	216.31		10
209.56	213.84	186.83		10
224.83	213.75	198.01		10
215.53	214.52	177.53		10
200.67	214.52	206.02		10
204.56	215.56	188.72		10
193.07	214.3	205.36		10
208.15	220.29	214.85		10
203.68	220.24	213.11		10
209.69	221.97	184.23		10
207.45	225.96	220.75		10
205.8	226.03	218.37		10
205.83	226.23	214.62		10
207.45	227.69	188.1		10
261.35	229.75	183.02		10
200.07	232.55	205.06		10
199.55	232.35	208.34		10
206.25	233.66	187.92		10
195.89	231.04	230.77		10
208.65	240.01	182.47		10
208.35	238.65	207.19		10
186.79	235.33	254.61		10
158.89	236.79	209.66		10
170.5	236.69	219.05		10
220.56	237.48	218.69		10
231.43	238.95	198.2		10
214.41	239.34	180.2		10
215.39	239.35	180.55		10
213.37	238.65	192.35		10
197.26	237.34	206.46		10
198.58	237.47	205.01		10
198.76	237.51	204.41		10
197.54	236.94	214.27		10
197.35	237.02	212.55		10
201.36	237.11	213.49		10
176.34	234.58	244.83		10
243.04	247.96	186.81		10
198.09	245.48	204.47		10
197.65	245.28	207.95		10
175.75	244.47	209.04		10
203.25	252.84	201		10
211.45	253.26	198.36		10
193.01	252.26	205.31		10
195.03	252.3	205.96		10
194.45	252.33	204.96		10
196.59	252.24	207.98		10
195.7	252.02	211.49		10
207.567	207.632	203.533		10
209.157	207.678	195.43		10
228.37	208.349	193.116		10
217.365	218.054	216.137		10
219.866	230.152	213.497		10
211.378	233.53	217.738		10
213.662	239.982	225.497		10
212.212	250.606	215.437		10
222.042	250.99	203.106		10
204.025	249.835	207.625		10
305.85	329.02	255.79		11
343.53	329.02	246.96		11
273.89	337.02	209.42		11
268.61	340.02	237.13		11
243.79	361.02	219.91		11
275.98	374.02	195.42		11
260.02	374.02	197.57		11
284.26	379.02	215.79		11
248.14	387.02	234.12		11
283.23	393.02	253.84		11
284.63	393.02	253.15		11
296.01	393.02	227.45		11
272.88	330.21	233.4		11
312.61	353.71	191.2		11
299.63	364.44	185.89		11
279.22	369.59	236.31		11
280.49	378.35	240.7		11
246.29	376.33	235.42		11
276.91	385.36	219.7		11
292.3	397.69	203.85		11
247.25	405.45	193.13		11
301.41	311.74	269.72		11
273.4	317.3	232.78		11
265.54	328.67	237.78		11
266.4	328.48	240.51		11
275.65	328.76	236.09		11
277.93	328.64	237.6		11
270.01	334.33	242.62		11
273.18	334.27	243.33		11
275.31	334.66	237.78		11
276.81	334.83	235.37		11
275.5	337.53	197.76		11
269.68	338.04	247.58		11
268.82	338.64	239.18		11
290.12	340.19	217.13		11
337.91	341.16	230.84		11
274.76	348.4	242.41		11
267.08	348.39	242.7		11
267.99	348.38	242.86		11
272.97	350.65	294.69		11
287.92	361.85	250.9		11
290.92	362.32	244.3		11
247.43	367.77	209.96		11
276.85	368.16	203.54		11
268.36	379.69	210.92		11
283.77	377.13	246.26		11
297.73	402.26	214.66		11
295.066	340.864	229.026		11
352.503	343.525	253.198		11
276.318	346.02	235.243		11
261.462	355.924	202.672		11
291.351	379.115	224.198		11
284.023	397.594	263.186		11
290.965	412.668	219.313		11
266.572	333.342	249.573		11
304.05	522	219.52		12
230.31	532	213.4		12
229.8	532	216.12		12
242.75	562	230.7		12
240.98	562	208.17		12
212.68	562	218.52		12
354.94	562	303.5		12
205.3	567	214.31		12
228.25	567	231.85		12
257.36	573	239.29		12
259.07	573	235.53		12
258.79	573	235		12
257.76	573	235.74		12
205.04	578	232.09		12
202.4	578	231.17		12
208.58	578	231.42		12
211.21	578	234.89		12
214.6	578	236.58		12
219.21	578	237.06		12
221.49	578	236.46		12
222.92	578	231.1		12
243.17	583	231.8		12
243.97	583	233.36		12
236.49	588	232.09		12
237.84	588	226.55		12
243.12	588	196.72		12
240.16	588	204.65		12
228.38	593	234.09		12
224.9	544.89	216.34		12
251.6	552.4	223.69		12
226.94	550.95	217.84		12
227.2	579.25	225.63		12
149.14	580.48	218.55		12
265.07	591.69	235.55		12
225.28	590.99	215.95		12
227.14	589.57	230.91		12
288.35	602.9	239.35		12
260.55	532.64	176.91		12
198.29	535.94	220.89		12
246.8	556.01	173.73		12
191.22	553.29	226.3		12
90.94	571.34	242.7		12
222.52	578.97	230.16		12
223.56	578.89	230.84		12
230.65	578.78	231.91		12
223.59	588.46	234.7		12
219.587	530.294	160.645		12
264.082	551.823	217.449		12
262.334	551.5	215.41		12
